# Supplementary material for: Optimisation of a micro-neutralisation assay and its application in antigenic characterisation of influenza viruses
Source: Influenza Other Respir Viruses. 2015 Oct 13;9(6):331–40. doi: 10.1111/irv.12333 (PMC4605415; doi:10.1111/irv.12333)
Supplement: Supplementary file 3 — Table S1. Lack of cross-neutralisation between influenza B viruses of the two lineages. [file irv0009-0331-sd3.xlsx]

## Sheet: Sheet1
Table S1. Lack of cross-neutralization between influenza B viruses of the two lineages
Victoria-lineage	Virus passage historyb	Post-infection ferret antisera raised against B/Yamagata-lineage virusesa; MN titres (80% reduction in ICP)
		B/Florida/4/2006E		B/Wisconsin/1/2010E		B/Novosibirsk/1/2012C		B/Massachusetts/02/2012E		B/Massachusetts/02/2012C
test virus
Homologous titre		540		330		64		734		157
B/Brisbane/60/2008	E6	12		4		4		4		3
B/Malta/636714/2011	E5	12		6		4		3		4
B/Tehran/1236/2012	M4	4		12		11		11		8
B/Ireland/87829/2012	M4	14		18		18		15		12
B/England/226/2013	M2	13		9		8		5		4
Yamagata-lineage	Virus passage historyb	Post-infection ferret antisera raised against B/Victoria-lineage virusesa; MN titres (80% reduction in ICP)
		B/Malaysia/2506/2004E		B/Brisbane/60/2008E		B/Hong Kong/514/2009C		B/Malta/636714/2011E		B/Odessa/3886/2010C
test virus
Homologous titre		137		208		164		194		68
B/Florida/4/2006	E8	20		29c		17		13		11
B/Wisconsin/1/2010	E5	17		8		16		7		6
B/Massachusetts/02/2012	E5	19		76d		8		15		5
B/Massachusetts/02/2012	M1/C2/M3	4		13		6		3		7
B/Novosibirsk/1/2012	C2/M3	8		9		6		7		4
a Raised against the viruses indicated propagated in eggs (E) or cells of unspecified type (C); homologous titres of reference viruses are shown in boldface type.
b Passage in eggs (E), MDCK cells (M), or cells of unspecified type (C); the number indicates the number of passages.
Corresponding HI titre of 80c and 20d; the other three B/Yamagata-lineage test viruses gave HI titres of <10, compared to a homologous titre of 640 with antisera to B/Brisbane/60/2008E.
