# Supplementary material for: Optimisation of a micro-neutralisation assay and its application in antigenic characterisation of influenza viruses
Source: Influenza Other Respir Viruses. 2015 Oct 13;9(6):331–40. doi: 10.1111/irv.12333 (PMC4605415; doi:10.1111/irv.12333)
Supplement: Supplementary file 4 — Table S2. Effects of variation in input A(H1N1)pdm09 virus titre (ICP) on MN titres. [file irv0009-0331-sd4.xlsx]

## Sheet: Sheet3
Table S2. Effects of variation in input A(H1N1)pdm09 virus titre (ICP) on MN titres
Virus	Virus Dilution	Virus Controlb	MN titre (80% reduction in ICP)
			post-infection ferret antiserum
			A/California/7/2009
A/California/7/2009	1 X 10-4 a	0.117	1924
	5 X 10-4	0.308	556
	1 X 10-3	0.469	800
	5 X 10-3	0.97	227
A/Lviv/N6/2009	1 X 10-4	0.33	783
	5 X 10-4	0.739	401
	1 X 10-3	0.81	405
	5 X 10-3	0.923	170
a bold italic indicates that the virus control is outside the recommended range (20-85%).
b % of maximum ICP.
