# Supplementary material for: Optimisation of a micro-neutralisation assay and its application in antigenic characterisation of influenza viruses
Source: Influenza Other Respir Viruses. 2015 Oct 13;9(6):331–40. doi: 10.1111/irv.12333 (PMC4605415; doi:10.1111/irv.12333)
Supplement: Supplementary file 5 — Table S3. Effects of variation in input type B virus titre (ICP) on MN titres. [file irv0009-0331-sd5.xlsx]

## Sheet: Sheet3
Table S3. Effects of variation in input type B virus titre (ICP) on MN titres
Virus	Virus Dilution	Virus Controlb	MN titre (80% reduction in ICP)
			post-infection ferret antisera
			B/Brisbane/60/2008	B/Florida /4/2006	B/Stockholm /12/2011
B/Malta/636714/2011	1 X 10-5	0.107	693
	1 X 10-4	0.271	453
	1 X 10-3	0.94	113
	1 X 10-2	0.9875	35
B/Florida/4/2006	1 X 10-5	0.099		1099	1197
	1 X 10-4	0.424		403	171
	1 X 10-3	0.873		177	41
	1X 10-2	0.947		47	21
a bold italic indicates that the virus control is outside the recommended range (20-85%).
b % of maximum ICP.
